# Supplementary material for: Chemical tools for epichaperome-mediated interactome dysfunctions of the central nervous system
Source: Nat Commun. 2021 Aug 3;12:4669. doi: 10.1038/s41467-021-24821-2 (PMC8333062; doi:10.1038/s41467-021-24821-2)
Supplement: Supplementary file 4 — Source Data [file 41467_2021_24821_MOESM4_ESM.xlsx]

## Sheet: Figure 1d
Fig. 1d	Calculated compound properties and experimentally determined BBB permeability
			QPlogP	PSA	PAMPA_BBB
			2.914	90.689	7.3±0.5
			2.857	90.48	6.1±0.2
			1.884	120.1	4.8±0.4
			1.922	116.44	1.5±0.3
			3.083	94.346	6.1±0.1
			3.181	96.162	6.7±0.7
			3.851	93.549	9.9±0.5
			4.42	93.83	11.5±0.4
			4.73	95.832	12.5±0.6
			4.154	97.73	9.2±0.3
			3.109	95.24	6.2±1.2
			2.83	96.416	5.9±0.6
			1.922	120.74	1.5±0.2
			3.228	94.656	5.9±0.6
			2.683	89.093	5.6±0.2
			3.547	95.703	4.6±0.6
			3.048	93.454	6.6±0.6
			3.78	92.078	10.4±0.3
			3.479	85.795	7.7±0.8
			3.624	84.977	7.2±0.1
			3.788	76.28	15.1±0.7
			4.341	76.611	10.8±0.2
			3.295	92.481	13.3±1.4
			3.197	87.965	5.8±1.3
			3.502	87.373	7.5±0.2
			3.044	88.934	7.5±0.1
			3.909	85.344	8.4±2.1
			3.121	88.293	11.1±0.1
			3.429	88.251	11.3±1.9
			4.262	90.809	5.8±1.5
			2.966	86.657	6.9±0.2
			2.629	97.849	6.3±1.1
			2.384	112.15	1.1±0.1
			3.379	111.2	8.5±0.1
			1.664	117.76	4.7±0.5
			ND	ND	1.3±0.1
			2.85	93.959	5.2±2.6
			3.311	94.802	13.5±1.5
			3.208	95.719	12.3±1.5
			3.531	94.284	13.1±0.3
			3.01	96.563	8.6±0.3
			2.555	86.73	11.2±1.7
			3.33	87.778	10.1±1.0
			2.931	88.667	9.7±1.2
			3.089	95.221	8.9±0.5
			3.165	92.27	15.4±2.6
			3.654	85.935	9.3±0.2
			3.98	84.435	13.5±0.7

## Sheet: Figure 1e
Fig 1e	Competitive binding, fluorescence polarization
	Time (min)	Vehicle				PU-HZ151				PU-H71
	0	41.101	46.506	43.8443	26.9387	-7.6375	-6.847	0.944	3.1465	25.1893	18.8555	11.201	0.11425
	5	58.9487	74.5875	66.1312	46.4505	19.8648	19.2692	12.6062	13.062	19.4905	15.5953	14.4008	13.308
	10	66.0625	83.3822	75.5048	53.9675	22.4022	21.71	15.1345	15.0087	22.3145	18.9045	15.2445	15.7688
	20	75.2675	92.937	85.8662	67.8205	23.1935	16.9112	18.0167	15.9192	24.9385	21.558	18.2387	15.6427
	30	86.4025	100.448	93.375	79.0632	25.232	19.248	21.7888	17.5975	24.0843	22.6725	21.047	19.5595
	40	87.1292	102.085	95.6423	84.2212	23.327	19.4917	22.0568	17.2915	26.1235	23.83	20.8253	19.392
	50	90.7657	103.291	97.842	87.2362	25.6318	20.3775	22.7228	18.116	27.99	24.359	22.2015	21.3233
	60	89.9758	102.075	97.2157	86.6658	24.5693	20.5718	22.3558	18.7995	25.5708	25.1155	21.6498	20.1767
	70	92.5427	104.588	99.4548	88.3405	26.5635	20.7258	25.1833	21.2545	25.8843	27.3215	24.194	22.1525
	80	92.66	104.454	99.3005	88.8852	25.9672	21.2993	24.3047	20.036	26.2772	27.2512	23.7435	22.2293
	90	95.1365	106.927	99.7202	91.2105	25.551	21.451	25.8935	20.9965	27.3137	27.9915	24.1848	23.5237
	100	94.1767	106.164	101.475	91.096	26.8422	22.594	26.508	20.7295	28.3	29.7928	24.778	23.1283
	110	94.588	107.109	100.576	91.0863	26.7868	22.8523	26.1373	22.55	26.6545	28.7913	25.3912	24.1715
	120	94.0593	107.904	101.407	93.0417	27.317	23.9425	28.1588	22.8682	27.3448	31.325	25.3855	23.9035
		1µM drugs
		MDA-MB-468

## Sheet: Figure 1f
Fig 1f	Epichaperome modulation in MDA-MB-468 cells
									control					control								control
			[PU-HZ151] uM	R1	R2	R3
			0	99.8434	110.845	100.217
			0.05	101.613	126.223	117.544
			0.1	92.7419	86.8885	60.2757
			0.2	39.1935	63.4051	30.4511
			0.5	13.5161	53.229	11.6541
			1	11.1129	32.681	15.9148
																			control
												*

## Sheet: Figure 1g
Fig. 1g	Western blot analysis of MDA-MB-468 cells
	treated for 24 h with PU-HZ151 or PU-H71 (0, 0.1, 0.25, 0.5 and 1μM).
																						Cleaved PARP (G7341, Promega)

## Sheet: Figure 2a
Fig 2a	Biodistribution in mice
			[PU-HZ151] (µM)
			Post 10mg/kg iv injection
		time (h)	Brain				Plasma				Heart				Lung				Liver				Spleen				Kidney				Stomach				SI				LI
		0.0833333	13.5343	15.4588	7.86	11.67	9.33615	14.2069	3.61	9.01	8.98	3.88	3.22	9.25	16.38	8.16	21.4	7.56	0.95	1.12	20.25	1.54	12.96	15.11	22.5	18.2	16.32	18.22	12.5	37.4	7.07	5.07	32.3	10.8	8.63	5.29	32.3	9.6	11.82	7.98	24.2	15.3
		0.5	4.57877	4.22355	4.34	4.57	1.01782	1.13578	1.35	1.67	3.22	3.12	1.11	4.85	5.8	6.65	4.89	5.12	1.31	0.87	5.62	3.17	9.57	9.79	26.22	21.83	10.25	15.61	26.55	32.2	8.3	8.77	18.46	20.72	10.28	7.98	20.13	24.91	6.6	10.43	2.49	23.65
		1	2.06244	2.2188	1.91	1.47	0.722816	0.674486	0.42	0.32	1.11	0.75	0.75	0.59	2.86	1.55	1.47	2.05	0.29	0.13	0.89	1.26	5.2	4.05	10.44	9.5	3.76	1.71	13.63	10.83	1.57	1.87	6.92	6.28	5.98	2.65	11.09	10.49	4.31	2.9	11.1	11.2
		4	0.0741248	0.0626635	0.11	0.04	0.0322329	0.0327499	0.03	0.02	0.06	0.04	0.19	0.14	0.11	0.1	0.4	0.26	0.03	0.01	0.03	0.05	0.13	0.1	0.37	0.91	0.14	0.03	0.44	0.58	1.7	0.25	0.48	0.38	0.08	0.08	0.44	0.24	0.26	0.28	1.64	1.16
		8	0.0091207	0.0314788	0.03	0.11	0	0	0.01	0.01	0.02	0.01	0.03	0.01	0.05	0.05	0.03	0.04	0.02	0.17	0.04	0.01	0.13	0.04	0.04	0.03	0.04	0.01	0.02	0.03	0.14	0.07	0.08	0.24	0.09	0.06	0.07	0.03	0.18	0.24	0.3	0.23
		time (h)	PU-HZ151 Brain				PU-HZ151 Plasma				PU-H71 Brain				PU-H71 Plasma
		0.0833333	13.5343	15.4588	7.86	11.67	9.33615	14.2069	3.61	9.01	0.193869	0.9018	0.53	0.12	12.9926	9.56908	15.21	10.09
		0.5	4.57877	4.22355	4.34	4.57	1.01782	1.13578	1.35	1.67	0.137362	0.139664	0.2	0.09	1.04028	1.18378	1.51	0.98
		1	2.06244	2.2188	1.91	1.47	0.722816	0.674486	0.42	0.32	0.36112	0.114028	0.18	0.09	0.206366	0.314861	0.41	0.33
		4	0.0741248	0.0626635	0.11	0.04	0.0322329	0.0327499	0.03	0.02	0.0445778	0.105618	0.01	0.03	0.0321033	0.0356214	0.02	0.03
		8	0.0091207	0.0314788	0.03	0.11	0	0	0.01	0.01	0.0214212	0.0187299	0.01	0.01	0.0196912	0.0181843	0.02	0.01
[PU-HZ151] (μM)
Post 10 mg/kg
administration		T (h)	Brain PO					Plasma PO							T (h)	Brain iv					Plasma iv
		0.25			0.47	1.22	0.57			1.19	1.36	0.98			0.0833333	13.5343	15.4588	7.86	11.67		9.33615	14.2069	3.61	9.01
		0.5	7.79531	7.3922	9.38	11.13	8.23	5.23141	5.94816	5.94	5.35	6.49			0.5	4.57877	4.22355	4.34	4.57		1.01782	1.13578	1.35	1.67
		0.75			1.37	3.28	1.38			1.21	0.86	1.55			1	2.06244	2.2188	1.91	1.47		0.722816	0.674486	0.42	0.32
		1	0.0606728	0.0858594	0.7	0.77	0.13	0.0316363	0.0591606	0.05	0.03	0.08			4	0.0741248	0.0626635	0.11	0.04		0.0322329	0.0327499	0.03	0.02
		2			0.17	0.11	0.15			0.05	0.08	0.03			8	0.0091207	0.0314788	0.03	0.11		0	0	0.01	0.01
		4	0.025831	0.0259789	0.05	0.04	0.05	0.0100022	0.0258993	0.02	0.01	0.03
		8	0.00304329	0.0123959	0.04	0.09	0.13	0	0	0	0	0

## Sheet: Figure 2b
Fig. 2b	Biodistribution in human patients
(SUV average )			Brain							Muscle							Lung
		Time (h)	PU-HZ151			PU-H71				PU-HZ151			PU-H71				PU-HZ151			PU-H71
		0.5	1.12	0.168	3	0.17	0.11	14		0.87	0.3	3	0.59	0.25	14		0.59	0.25	3	0.66	0.3	14
		3	0.49	0.066	3	0.1104	0.06	24		0.37	0.13	3	0.43	0.15	24		0.34	0.15	3	0.37	0.16	24
		24	0.04	0.017	3	0.0956	0.2	24		0.1	0.01	3	0.18	0.11	24		0.1	0.11	3	0.18	0.14	24
			mean	std	N	mean	std	N		mean	std	N	mean	std	N		mean	std	N	mean	std	N

## Sheet: Figure 3b
Fig. 3b

## Sheet: Figure 3c
Fig. 3c	Biodistribution [124I]-PU-HZ151
[124I]-PU-HZ151 radioactivity
(%ID/g)
				time (h)	[124I]-PU-HZ151 retention in MDA-MB-468 tumors, measured by PET					[124I]-PU-HZ151 retention in AsPC-1 tumors, measured by PET								time (h)	muscle					heart
				1	1.96948	1.67838	1.78108	2.34452	1.52487	1.1027	1.09621	2.54389	2.38746	1.25474				1	0.199531	0.182977	0.149845	0.390446	0.289288	1.1177	0.585011	0.625418	0.98998	1.23157
				6	0.315556	0.275676	0.302703	0.453388	0.224586	0.089189	0.0944935	0.25479	0.187431	0.095422				6	0.016	0.024699	0.0400623	0.00970091	0.100427	0.033	0.05251	0.0613426	0.0250218	0.226366
				24	0.051229	0.037838	0.043243	0.0335874	0.029654	0.007444	0.011395	0.005412	0.0081247	0.008529				24	0.002	0.001382	0.002122	0.00453008	0.00139074	0.004	0.004259	0.002794	0.00614258	0.00322858
				48	0.023861	0.022309	0.025123	0.0276504	0.019157	0.00312	0.00488249	0.002954	0.006542	0.003955				48	0.001	0.001545	0.000905	0.000976146	0.00079173	0.003	0.002377	0.002374	0.00226189	0.00188164
				72	0.01237	0.017038	0.01787	0.0215378	0.009778	0.002409	0.00279926	0.002741	0.0018744	0.001943				72	0.001	0.000434	0.000435	0.000456309	0.000359237	0.002	0.001248	0.001193	0.00111606	0.00189733
				96	0.010531	0.01373	0.012713	0.0167868	0.007784	0.001548	0.00207807	0.0019875	0.0015488	0.001125				96	0.001	0.000216	0.00109	0.000531501	0.00066967	0.002	0.00209	0.003528	0.0019313	0.00221014
			time (h)	[131I]-PU-HZ151 retention in MDA-MB-468 tumors (Biodistribution)
			1	1.34648	1.16735	1.16272	1.24982	1.97034
			6	0.047	0.136758	0.19124	0.101185	0.467939
			24	0.026	0.037727	0.044379	0.0233842	0.0422278
			48	0.024	0.033577	0.019184	0.0210856	0.0266503
			72	0.018	0.018874	0.006066	0.00103392	0.0185378
			96	0.017	0.006711	0.02596	0.0158679	0.0182867

## Sheet: Figure 3e
Fig. 3e	[PU-HZ151] (μM) at 48 h post-injection of 75mg/kg ip
		Lung	0.0098	0.02664	0.01505	0.001
		Brain	0.00539	0.035	0.0021	0.0172
		Heart	0.0096	0.0177	0.003	0.0108
		Liver	0.002	0.009	0.002	0.0017
		Kidney	0.008	0.0027	0.001	0.005
		Spleen	0.006	0.01	0.004	0.0071
		Plasma	0.00079	0.0098	0.0001	0.0043
		Stomach	0.02	0.005	0.0181	0.001
		Small Intestine	0.0099	0.021	0.00011	0.0308
		Large Intestine	0.011	0.014	0.1004	0.004
	MDA-MB-468	TUMOR	1.667	1.786	1.509	1.067
			mouse 1	mouse 2	mouse 3	mouse 4

## Sheet: Figure 3g
Fig. 3g	PET determined time-dependent concentration of [124I]-PU-HZ15
	(10 mCi) in a lung cancer patient.
[124I]-PU-HZ151		Time (h)	Brain-gray	Muscle	Lung	Tumor
radioactivity		0.5	1.16	0.72	0.56	2.52
SUV		3	0.41	0.32	0.29	2.1
		24	0.03	0.09	0.07	0.79

[truncated: 18 more sheets: Figure 4b, Figure 6b, Figure 6c, Figure 6d, Figure 6e, Figure 6f, Figure 6g, Figure 7c, Supplementary Fig. 15a, Supplementary Fig. 15b, Supplementary Fig. 15c, Supplementary Fig. 16b, Supplementary Fig. 17a, Supplementary Fig. 18, Supplementary Fig. 19a, Supplementary Fig. 19b, Supplementary Fig. 19c, Supplementary Fig. 20ab]
